# Supplementary material for: CSM-Toxin: A Web-Server for Predicting Protein Toxicity
Source: Pharmaceutics. 2023 Jan 28;15(2):431. doi: 10.3390/pharmaceutics15020431 (PMC9966851; doi:10.3390/pharmaceutics15020431)
Supplement: Supplementary file 1 [file pharmaceutics-15-00431-s001.zip]

Archive with 1 entries (1 files):
- pharmaceutics-2100259-supplementary.pdf
